# Supplementary material for: Systematic Assessment of Deep Learning-Based Predictors of Fragmentation Intensity Profiles
Source: J Proteome Res. 2024 May 10;23(6):1983–99. doi: 10.1021/acs.jproteome.3c00857 (PMC11165591; doi:10.1021/acs.jproteome.3c00857)
Supplement: Supplementary file 2 — pr3c00857_si_002.xlsx [file pr3c00857_si_002.xlsx]

## Sheet: Table S1
Table S1. Quantiles (10%, 25%, 50%, 75%, 90%) for all HCD sets, singly-charged b- and y- fragments only
Dataset	Activation	Energy	Instrument	Number of precursors (a)							Number of PSMs (a)							Wasserstein distance to experimental angle distribution							0.1 quartile for normalized angle distribution							0.25 quartile for normalized angle distribution							median for normalized angle distribution							0.75 quartile for normalized angle distribution
				Experiment	pDeep3	PeptDeep	Guan	Prosit	Prosit T	Prism	Experiment	pDeep3	PeptDeep	Guan	Prosit	Prosit T	Prism	Experiment	pDeep3	PeptDeep	Guan	Prosit	Prosit T	Prism	Experiment	pDeep3	PeptDeep	Guan	Prosit	Prosit T	Prism	Experiment	pDeep3	PeptDeep	Guan	Prosit	Prosit T	Prism	Experiment	pDeep3	PeptDeep	Guan	Prosit	Prosit T	Prism	Experiment	pDeep3	PeptDeep	Guan
PXD012025	HCD	27	QE	9261	13546	13546	13546	13528	13546	13546	68144	72429	72429	72429	72380	72429	72429	0	0.102	0.101	0.114	0.171	0.172	0.181	0.802	0.652	0.64	0.603	0.563	0.563	0.483	0.862	0.742	0.737	0.719	0.654	0.653	0.631	0.908	0.814	0.817	0.81	0.739	0.738	0.751	0.941	0.864	0.873	0.874
PXD013270	HCD	27	QE	27732	38581	38581	38581	38487	38581	38581	208292	219141	219141	219141	218836	219141	219141	0	0.122	0.119	0.139	0.191	0.192	0.223	0.866	0.68	0.674	0.61	0.59	0.585	0.467	0.912	0.77	0.765	0.735	0.677	0.674	0.617	0.946	0.837	0.838	0.829	0.76	0.758	0.75	0.966	0.884	0.888	0.89
PXD014374	HCD	28	QE	17694	21102	21102	21102	21032	21102	21102	772489	775897	775897	775897	772130	775897	775897	0	0.142	0.163	0.169	0.224	0.23	0.273	0.833	0.577	0.565	0.544	0.506	0.496	0.372	0.888	0.713	0.682	0.674	0.612	0.602	0.538	0.926	0.807	0.775	0.776	0.707	0.7	0.673	0.951	0.867	0.846	0.846
PXD015306	HCD	27	QE	48451	60572	60572	60572	60011	60572	60572	293779	305918	305918	305918	303190	305918	305918	0	0.117	0.12	0.17	0.19	0.192	0.211	0.883	0.698	0.668	0.534	0.579	0.573	0.473	0.926	0.791	0.775	0.702	0.685	0.681	0.654	0.954	0.851	0.851	0.82	0.778	0.777	0.782	0.97	0.891	0.902	0.889
PXD015442	HCD	30	Lumos	8146	9074	9074	9074	9051	9074	9074	1255617	1256545	1256545	1256545	1255227	1256545	1256545	0	0.129	0.083	0.131	0.119	0.114	0.249	0.838	0.651	0.695	0.609	0.664	0.668	0.369	0.897	0.751	0.797	0.736	0.753	0.759	0.556	0.937	0.82	0.868	0.825	0.823	0.83	0.717	0.962	0.867	0.914	0.885
PXD016793	HCD	27	QE	63576	72337	72337	72337	71602	72337	72337	1001613	1010374	1010374	1010374	1000498	1010374	1010374	0	0.136	0.127	0.159	0.189	0.189	0.225	0.844	0.616	0.603	0.517	0.542	0.539	0.415	0.891	0.729	0.729	0.682	0.656	0.655	0.589	0.926	0.807	0.822	0.802	0.753	0.753	0.74	0.95	0.861	0.881	0.872
PXD019296	HCD	27	QE	19127	22256	22256	22256	22246	22256	22256	354554	357683	357683	357683	357555	357683	357683	0	0.162	0.219	0.207	0.268	0.268	0.288	0.826	0.555	0.508	0.503	0.453	0.451	0.38	0.882	0.681	0.616	0.619	0.554	0.553	0.526	0.923	0.777	0.708	0.725	0.654	0.654	0.65	0.949	0.84	0.78	0.804
PXD020557	HCD	27	QE	7801	9756	9756	9756	9722	9756	9756	209233	211188	211188	211188	210657	211188	211188	0	0.095	0.104	0.121	0.177	0.178	0.237	0.79	0.64	0.633	0.574	0.54	0.538	0.357	0.854	0.747	0.729	0.707	0.641	0.64	0.556	0.905	0.824	0.809	0.803	0.732	0.731	0.703	0.939	0.874	0.868	0.866
PXD020756	HCD	30	QE	4524	5753	5753	5753	5739	5753	5753	123859	125088	125088	125088	124871	125088	125088	0	0.128	0.187	0.192	0.22	0.219	0.275	0.771	0.588	0.515	0.5	0.473	0.473	0.363	0.835	0.681	0.607	0.6	0.566	0.568	0.493	0.888	0.766	0.699	0.699	0.663	0.666	0.616	0.928	0.829	0.781	0.782
PXD020859	HCD	30	QE	55039	75571	75571	75571	74853	75571	75571	744970	765502	765502	765502	761990	765502	765502	0	0.143	0.154	0.171	0.176	0.171	0.276	0.83	0.587	0.598	0.54	0.576	0.58	0.359	0.882	0.706	0.694	0.67	0.668	0.673	0.527	0.921	0.796	0.774	0.768	0.749	0.755	0.668	0.948	0.857	0.839	0.838
PXD020859	HCD	30	Fusion	7210	12086	12086	12086	12077	12086	12086	48467	53343	53343	53343	53303	53343	53343	0	0.284	0.067	0.123	0.08	0.071	0.262	0.881	0.493	0.755	0.658	0.741	0.751	0.355	0.922	0.58	0.84	0.775	0.824	0.835	0.553	0.953	0.669	0.901	0.853	0.885	0.893	0.733	0.972	0.744	0.937	0.901
PXD021588	HCD	26	QE	44738	58864	58864	58864	58601	58864	58864	952617	966743	966743	966743	964460	966743	966743	0	0.115	0.106	0.135	0.173	0.173	0.256	0.853	0.68	0.666	0.592	0.566	0.561	0.33	0.906	0.775	0.779	0.736	0.688	0.688	0.534	0.941	0.837	0.854	0.833	0.787	0.787	0.738	0.963	0.88	0.9	0.891
PXD026323	HCD	28	QE	7908	10948	10948	10948	10886	10948	10948	37634	40674	40674	40674	40479	40674	40674	0	0.18	0.262	0.255	0.321	0.331	0.35	0.883	0.601	0.511	0.505	0.437	0.422	0.376	0.919	0.687	0.595	0.601	0.522	0.509	0.489	0.946	0.774	0.679	0.693	0.618	0.607	0.597	0.964	0.844	0.764	0.777
PXD031222	HCD	27	QE	32587	38055	38055	38055	37952	38055	38055	652532	658000	658000	658000	656522	658000	658000	0	0.129	0.165	0.17	0.224	0.227	0.263	0.858	0.654	0.605	0.565	0.539	0.535	0.422	0.908	0.761	0.709	0.695	0.635	0.632	0.575	0.941	0.826	0.785	0.791	0.72	0.716	0.695	0.96	0.87	0.843	0.851
PXD031222	HCD	30	QE	31560	37967	37967	37967	37841	37967	37967	677758	684182	684182	684182	683080	684182	684182	0	0.179	0.232	0.23	0.253	0.251	0.342	0.831	0.54	0.492	0.485	0.471	0.471	0.327	0.888	0.667	0.603	0.603	0.578	0.579	0.464	0.928	0.764	0.701	0.704	0.677	0.68	0.589	0.955	0.835	0.781	0.787
PXD032834	HCD	25	QE	699	3867	3867	3867	3863	3867	3867	1748	4916	4916	4916	4912	4916	4916	0	0.1	0.081	0.111	0.178	0.183	0.226	0.878	0.728	0.736	0.662	0.597	0.588	0.419	0.912	0.791	0.811	0.779	0.694	0.69	0.603	0.94	0.844	0.868	0.856	0.775	0.771	0.758	0.957	0.886	0.909	0.903
PXD032834	HCD	28	QE	7280	17672	17672	17672	17648	17672	17672	19824	30216	30216	30216	30169	30216	30216	0	0.124	0.15	0.16	0.216	0.224	0.26	0.876	0.669	0.617	0.608	0.544	0.534	0.417	0.918	0.77	0.722	0.716	0.646	0.636	0.585	0.949	0.84	0.813	0.805	0.741	0.733	0.719	0.966	0.886	0.876	0.866
PXD033348	HCD	27	QE	8487	10188	10188	10188	10142	10188	10188	122345	124046	124046	124046	123601	124046	124046	0	0.128	0.089	0.113	0.144	0.143	0.231	0.854	0.672	0.7	0.635	0.632	0.632	0.375	0.904	0.758	0.799	0.768	0.731	0.731	0.583	0.939	0.822	0.868	0.854	0.808	0.81	0.761	0.962	0.868	0.912	0.905
PXD034156	HCD	27	QE	66633	77979	77979	77979	77891	77979	77979	926841	938189	938189	938189	937442	938189	938189	0	0.136	0.125	0.129	0.172	0.169	0.224	0.809	0.595	0.586	0.57	0.543	0.544	0.379	0.871	0.711	0.712	0.703	0.661	0.663	0.572	0.917	0.794	0.81	0.808	0.757	0.761	0.73	0.947	0.852	0.876	0.876
PXD035632	HCD	26	QE	5762	6866	6866	6866	6839	6866	6866	53386	54490	54490	54490	54305	54490	54490	0	0.239	0.274	0.272	0.319	0.32	0.34	0.815	0.4	0.36	0.368	0.329	0.33	0.279	0.873	0.545	0.506	0.504	0.468	0.467	0.424	0.917	0.694	0.657	0.653	0.605	0.604	0.587	0.949	0.805	0.772	0.775
PXD035632	HCD	27	QE	8809	10701	10701	10701	10600	10701	10701	116404	118371	118371	118371	117377	118371	118371	0	0.147	0.156	0.167	0.191	0.185	0.242	0.693	0.485	0.47	0.436	0.434	0.442	0.321	0.781	0.595	0.584	0.566	0.546	0.552	0.473	0.852	0.704	0.695	0.69	0.657	0.663	0.616	0.9	0.791	0.784	0.788
PXD035677	HCD	30	Lumos	16908	20536	20536	20536	20464	20536	20536	146083	149711	149711	149711	149050	149711	149711	0	0.138	0.085	0.139	0.117	0.115	0.239	0.809	0.607	0.636	0.571	0.596	0.596	0.32	0.869	0.714	0.762	0.7	0.718	0.718	0.524	0.914	0.787	0.85	0.795	0.813	0.816	0.721	0.946	0.84	0.905	0.858
PXD036475	HCD	35	Fusion	58292	70510	70510	70510	69508	70510	70510	457940	470158	470158	470158	463908	470158	470158	0	0.233	0.123	0.175	0.095	0.086	0.275	0.846	0.528	0.653	0.532	0.671	0.687	0.331	0.9	0.627	0.753	0.681	0.785	0.799	0.539	0.937	0.708	0.827	0.785	0.861	0.87	0.694	0.959	0.772	0.88	0.854
PXD036796	HCD	28	QE	18779	20623	20623	20623	20476	20623	20623	500543	502387	502387	502387	499576	502387	502387	0	0.15	0.113	0.128	0.158	0.165	0.248	0.886	0.64	0.706	0.628	0.652	0.641	0.366	0.924	0.746	0.791	0.77	0.734	0.724	0.597	0.95	0.819	0.85	0.853	0.8	0.793	0.758	0.966	0.868	0.895	0.901
PXD040423	HCD	30	Lumos	38987	46331	46331	46331	46187	46331	46331	400314	407658	407658	407658	406702	407658	407658	0	0.131	0.083	0.129	0.092	0.088	0.209	0.803	0.618	0.651	0.57	0.644	0.647	0.361	0.862	0.712	0.755	0.707	0.745	0.749	0.577	0.909	0.785	0.839	0.803	0.829	0.833	0.75	0.941	0.84	0.898	0.867
PXD040724	HCD	25	QE	13578	22811	22811	22811	22803	22811	22811	103600	112843	112843	112843	112835	112843	112843	0	0.117	0.112	0.123	0.166	0.167	0.221	0.651	0.478	0.478	0.458	0.41	0.401	0.269	0.749	0.596	0.599	0.585	0.54	0.536	0.451	0.823	0.71	0.716	0.706	0.662	0.663	0.618	0.88	0.797	0.804	0.8
PXD041442	HCD	27	QE	28293	44556	44556	44556	44060	44556	44556	143777	160040	160040	160040	158343	160040	160040	0	0.169	0.181	0.201	0.263	0.264	0.284	0.854	0.595	0.573	0.519	0.489	0.485	0.392	0.898	0.696	0.671	0.647	0.579	0.576	0.541	0.931	0.775	0.758	0.749	0.669	0.668	0.665	0.954	0.832	0.828	0.824
PXD042301	HCD	27	QE	18969	25175	25175	25175	25042	25175	25175	190064	196270	196270	196270	195392	196270	196270	0	0.115	0.129	0.159	0.199	0.199	0.222	0.865	0.698	0.656	0.58	0.565	0.56	0.465	0.911	0.78	0.748	0.709	0.664	0.662	0.637	0.944	0.839	0.827	0.81	0.756	0.757	0.756	0.966	0.881	0.884	0.875
PXD042322	HCD	30	Fusion	8085	11355	11355	11355	11340	11355	11355	35405	38675	38675	38675	38638	38675	38675	0	0.284	0.084	0.13	0.088	0.087	0.154	0.848	0.477	0.695	0.621	0.693	0.69	0.626	0.892	0.561	0.787	0.732	0.782	0.783	0.713	0.927	0.645	0.859	0.818	0.854	0.856	0.783	0.953	0.716	0.908	0.876
(a) The number of precursors and PSMs involved in the actual calculations
[truncated: 45 more columns]

## Sheet: Table  S2
Table S2. Quantiles (10%, 25%, 50%, 75%, 90%) for all HCD sets, singly- and doubly-charged b- and y- fragments
Dataset	Activation	Energy	Instrument	Number of precursors (a)						Number of PSMs (a)						Wasserstein distance to experimental angle distribution						0.1 quartile for normalized angle distribution						0.25 quartile for normalized angle distribution						median for normalized angle distribution						0.75 quartile for normalized angle distribution						0.9 quartile for normalized angle distribution
				Experiment	pDeep3	PeptDeep	Guan	Prosit	Prosit T	Experiment	pDeep3	PeptDeep	Guan	Prosit	Prosit T	Experiment	pDeep3	PeptDeep	Guan	Prosit	Prosit T	Experiment	pDeep3	PeptDeep	Guan	Prosit	Prosit T	Experiment	pDeep3	PeptDeep	Guan	Prosit	Prosit T	Experiment	pDeep3	PeptDeep	Guan	Prosit	Prosit T	Experiment	pDeep3	PeptDeep	Guan	Prosit	Prosit T	Experiment	pDeep3	PeptDeep	Guan
PXD012025	HCD	27	QE	9261	13546	13546	13546	13528	13546	68144	72429	72429	72429	72380	72429	0	0.131	0.166	0.151	0.269	0.277	0.8	0.596	0.487	0.513	0.302	0.266	0.86	0.701	0.643	0.657	0.515	0.502	0.907	0.788	0.769	0.779	0.672	0.671	0.94	0.847	0.846	0.86	0.769	0.769	0.96	0.885	0.893	0.907
PXD013270	HCD	27	QE	27732	38581	38581	38581	38487	38581	208292	219141	219141	219141	218836	219141	0	0.131	0.136	0.171	0.249	0.257	0.856	0.662	0.629	0.558	0.461	0.437	0.905	0.754	0.733	0.686	0.593	0.581	0.941	0.822	0.818	0.788	0.705	0.699	0.964	0.871	0.877	0.861	0.788	0.787	0.976	0.905	0.913	0.906
PXD014374	HCD	28	QE	17694	21102	21102	21102	21032	21102	772489	775897	775897	775897	772130	775897	0	0.147	0.2	0.199	0.297	0.313	0.823	0.563	0.498	0.503	0.36	0.323	0.88	0.696	0.621	0.627	0.501	0.477	0.92	0.793	0.731	0.733	0.631	0.616	0.946	0.857	0.815	0.813	0.73	0.723	0.963	0.897	0.871	0.867
PXD015306	HCD	27	QE	48451	60572	60572	60572	60011	60572	293779	305918	305918	305918	303190	305918	0	0.141	0.13	0.203	0.232	0.24	0.878	0.653	0.648	0.474	0.505	0.487	0.922	0.75	0.758	0.648	0.625	0.611	0.95	0.823	0.838	0.783	0.733	0.724	0.967	0.874	0.892	0.865	0.81	0.807	0.977	0.907	0.924	0.911
PXD015442	HCD	30	Lumos	8146	9074	9074	9074	9051	9074	1255617	1256545	1256545	1256545	1255227	1256545	0	0.152	0.109	0.163	0.164	0.166	0.827	0.603	0.642	0.549	0.568	0.554	0.888	0.712	0.749	0.682	0.68	0.672	0.932	0.79	0.834	0.785	0.775	0.776	0.958	0.847	0.893	0.858	0.846	0.851	0.973	0.886	0.93	0.905
PXD016793	HCD	27	QE	63576	72337	72337	72337	71602	72337	1001613	1010374	1010374	1010374	1000498	1010374	0	0.142	0.169	0.187	0.278	0.288	0.833	0.598	0.52	0.481	0.356	0.329	0.883	0.713	0.651	0.631	0.506	0.484	0.92	0.795	0.773	0.758	0.663	0.656	0.946	0.852	0.854	0.847	0.773	0.773	0.962	0.89	0.901	0.898
PXD019296	HCD	27	QE	19127	22256	22256	22256	22246	22256	354554	357683	357683	357683	357555	357683	0	0.174	0.25	0.231	0.337	0.343	0.819	0.528	0.443	0.461	0.313	0.291	0.876	0.654	0.563	0.577	0.454	0.441	0.918	0.76	0.676	0.696	0.587	0.583	0.945	0.83	0.759	0.786	0.692	0.692	0.961	0.873	0.82	0.842
PXD020557	HCD	27	QE	7801	9756	9756	9756	9722	9756	209233	211188	211188	211188	210657	211188	0	0.107	0.117	0.152	0.229	0.237	0.786	0.625	0.611	0.528	0.444	0.42	0.85	0.726	0.708	0.664	0.565	0.551	0.901	0.804	0.79	0.769	0.677	0.671	0.935	0.86	0.852	0.84	0.766	0.765	0.956	0.895	0.895	0.885
PXD020756	HCD	30	QE	4524	5753	5753	5753	5739	5753	123859	125088	125088	125088	124871	125088	0	0.15	0.248	0.227	0.294	0.3	0.768	0.554	0.412	0.441	0.349	0.326	0.831	0.65	0.522	0.549	0.468	0.458	0.885	0.739	0.638	0.657	0.587	0.585	0.925	0.81	0.734	0.754	0.695	0.698	0.95	0.859	0.806	0.821
PXD020859	HCD	30	QE	55039	75571	75571	75571	74853	75571	744970	765502	765502	765502	761990	765502	0	0.145	0.184	0.198	0.224	0.226	0.823	0.582	0.538	0.505	0.482	0.468	0.876	0.696	0.644	0.629	0.595	0.592	0.916	0.787	0.74	0.732	0.698	0.7	0.944	0.85	0.814	0.81	0.78	0.784	0.963	0.891	0.869	0.864
PXD020859	HCD	30	Fusion	7210	12086	12086	12086	12077	12086	48467	53343	53343	53343	53303	53343	0	0.359	0.076	0.159	0.094	0.09	0.884	0.409	0.742	0.608	0.73	0.737	0.922	0.499	0.827	0.728	0.805	0.809	0.951	0.591	0.889	0.813	0.865	0.868	0.97	0.67	0.93	0.874	0.912	0.915	0.981	0.734	0.954	0.915
PXD021588	HCD	26	QE	44738	58864	58864	58864	58601	58864	952617	966743	966743	966743	964460	966743	0	0.178	0.111	0.166	0.202	0.209	0.852	0.556	0.663	0.543	0.523	0.506	0.903	0.673	0.766	0.692	0.645	0.634	0.938	0.775	0.842	0.797	0.75	0.745	0.96	0.844	0.891	0.866	0.823	0.822	0.973	0.886	0.921	0.908
PXD026323	HCD	28	QE	7908	10948	10948	10948	10886	10948	37634	40674	40674	40674	40479	40674	0	0.205	0.31	0.284	0.398	0.415	0.877	0.558	0.438	0.466	0.318	0.285	0.915	0.653	0.534	0.565	0.428	0.408	0.942	0.745	0.631	0.66	0.539	0.525	0.961	0.822	0.72	0.744	0.647	0.635	0.973	0.87	0.794	0.812
PXD031222	HCD	27	QE	32587	38055	38055	38055	37952	38055	652532	658000	658000	658000	656522	658000	0	0.146	0.212	0.2	0.313	0.324	0.843	0.603	0.484	0.504	0.33	0.301	0.898	0.724	0.627	0.634	0.498	0.479	0.934	0.804	0.74	0.753	0.64	0.633	0.956	0.855	0.816	0.829	0.737	0.733	0.969	0.889	0.866	0.874
PXD031222	HCD	30	QE	31560	37967	37967	37967	37841	37967	677758	684182	684182	684182	683080	684182	0	0.186	0.266	0.256	0.302	0.306	0.818	0.52	0.428	0.447	0.387	0.373	0.878	0.647	0.551	0.566	0.509	0.501	0.922	0.749	0.66	0.671	0.62	0.619	0.951	0.824	0.75	0.756	0.715	0.717	0.968	0.874	0.817	0.818
PXD032834	HCD	25	QE	699	3867	3867	3867	3863	3867	1748	4916	4916	4916	4912	4916	0	0.157	0.089	0.144	0.238	0.253	0.869	0.577	0.712	0.595	0.477	0.451	0.903	0.702	0.791	0.72	0.607	0.585	0.934	0.8	0.855	0.817	0.715	0.699	0.952	0.857	0.9	0.879	0.79	0.783	0.965	0.895	0.927	0.916
PXD032834	HCD	28	QE	7280	17672	17672	17672	17648	17672	19824	30216	30216	30216	30169	30216	0	0.134	0.17	0.186	0.274	0.288	0.87	0.648	0.576	0.568	0.433	0.4	0.913	0.75	0.688	0.676	0.559	0.539	0.945	0.825	0.788	0.77	0.684	0.674	0.964	0.875	0.861	0.842	0.776	0.771	0.975	0.906	0.903	0.889
PXD033348	HCD	27	QE	8487	10188	10188	10188	10142	10188	122345	124046	124046	124046	123601	124046	0	0.156	0.096	0.142	0.188	0.195	0.849	0.629	0.682	0.579	0.537	0.518	0.899	0.713	0.782	0.721	0.657	0.647	0.935	0.786	0.855	0.821	0.765	0.761	0.959	0.843	0.904	0.884	0.836	0.836	0.974	0.882	0.933	0.922
PXD034156	HCD	27	QE	66634	77979	77979	77979	77891	77979	926844	938189	938189	938189	937442	938189	0	0.148	0.13	0.15	0.213	0.218	0.8	0.579	0.572	0.531	0.453	0.436	0.862	0.686	0.695	0.667	0.591	0.581	0.91	0.772	0.797	0.779	0.713	0.71	0.942	0.835	0.867	0.856	0.799	0.8	0.961	0.879	0.909	0.903
PXD035632	HCD	26	QE	5762	6866	6866	6866	6839	6866	53386	54490	54490	54490	54305	54490	0	0.254	0.306	0.297	0.384	0.39	0.806	0.38	0.316	0.341	0.235	0.217	0.868	0.521	0.457	0.468	0.365	0.355	0.913	0.671	0.612	0.614	0.531	0.528	0.944	0.788	0.742	0.745	0.666	0.663	0.966	0.861	0.826	0.838
PXD035632	HCD	27	QE	8810	10701	10701	10701	10600	10701	116460	118371	118371	118371	117377	118371	0	0.168	0.206	0.199	0.281	0.285	0.692	0.449	0.376	0.384	0.26	0.235	0.779	0.568	0.516	0.519	0.421	0.413	0.851	0.682	0.649	0.652	0.576	0.577	0.899	0.774	0.754	0.763	0.693	0.698	0.93	0.837	0.823	0.837
PXD035677	HCD	30	Lumos	16908	20536	20536	20536	20464	20536	146083	149711	149711	149711	149050	149711	0	0.139	0.089	0.154	0.127	0.13	0.78	0.58	0.601	0.526	0.546	0.534	0.847	0.691	0.733	0.66	0.682	0.677	0.901	0.772	0.834	0.764	0.792	0.789	0.939	0.829	0.895	0.836	0.866	0.867	0.96	0.87	0.93	0.882
PXD036475	HCD	35	Fusion	58292	70510	70510	70510	69508	70510	457940	470158	470158	470158	463908	470158	0	0.255	0.154	0.207	0.105	0.097	0.841	0.495	0.601	0.485	0.654	0.672	0.896	0.597	0.705	0.634	0.767	0.78	0.933	0.683	0.79	0.745	0.846	0.854	0.956	0.75	0.852	0.826	0.899	0.902	0.971	0.8	0.894	0.878
PXD036796	HCD	28	QE	18779	20623	20623	20623	20476	20623	500543	502387	502387	502387	499576	502387	0	0.164	0.12	0.156	0.192	0.204	0.879	0.62	0.682	0.572	0.567	0.536	0.919	0.718	0.776	0.723	0.682	0.665	0.946	0.797	0.84	0.824	0.769	0.759	0.964	0.853	0.887	0.881	0.832	0.827	0.975	0.888	0.919	0.916
PXD040423	HCD	30	Lumos	38987	46331	46331	46331	46187	46331	400314	407658	407658	407658	406702	407658	0	0.138	0.09	0.151	0.112	0.114	0.796	0.608	0.642	0.53	0.611	0.605	0.856	0.697	0.74	0.669	0.71	0.706	0.904	0.772	0.825	0.773	0.8	0.798	0.938	0.829	0.887	0.846	0.869	0.87	0.959	0.871	0.926	0.893
PXD040724	HCD	25	QE	13587	22811	22811	22811	22803	22811	103619	112843	112843	112843	112835	112843	0	0.157	0.112	0.141	0.196	0.203	0.661	0.408	0.487	0.436	0.378	0.359	0.746	0.539	0.598	0.562	0.502	0.49	0.817	0.667	0.709	0.682	0.622	0.618	0.871	0.767	0.796	0.778	0.723	0.721	0.911	0.835	0.856	0.843
PXD041442	HCD	27	QE	28293	44556	44556	44556	44060	44556	143777	160040	160040	160040	158343	160040	0	0.174	0.205	0.226	0.326	0.334	0.849	0.586	0.53	0.486	0.359	0.334	0.894	0.685	0.632	0.611	0.492	0.478	0.927	0.766	0.73	0.717	0.61	0.603	0.951	0.825	0.809	0.798	0.706	0.704	0.966	0.866	0.864	0.854
PXD042301	HCD	27	QE	18969	25175	25175	25175	25042	25175	190064	196270	196270	196270	195392	196270	0	0.132	0.139	0.186	0.242	0.249	0.858	0.667	0.634	0.527	0.484	0.464	0.906	0.753	0.731	0.671	0.603	0.592	0.941	0.818	0.813	0.781	0.712	0.707	0.964	0.866	0.874	0.853	0.793	0.793	0.976	0.899	0.912	0.898
PXD042322	HCD	30	Fusion	8085	11355	11355	11355	11340	11355	35405	38675	38675	38675	38638	38675	0	0.324	0.111	0.171	0.114	0.115	0.823	0.416	0.626	0.534	0.625	0.619	0.872	0.499	0.729	0.659	0.724	0.722	0.914	0.588	0.818	0.761	0.813	0.814	0.944	0.666	0.883	0.837	0.879	0.88	0.963	0.725	0.923	0.888
(a) The number of precursors and PSMs involved in the actual calculations
[truncated: 32 more columns]

## Sheet: Table S3
Table S3. Quantiles (10%, 25%, 50%, 75%, 90%) for all CID sets, singly-charged b- and y- fragments only
Dataset	Activation	Energy	Instrument	Number of precursors (a)									Number of PSMs (a)									Wasserstein distance to experimental angle distribution									0.1 quartile for normalized angle distribution									0.25 quartile for normalized angle distribution									median for normalized angle distribution
				Experiment	Prosit	PeptDeep♪	Prism	pDeep3♪	pDeep3	PeptDeep	Guan	Prosit T	Experiment	Prosit	PeptDeep♪	Prism	pDeep3♪	pDeep3	PeptDeep	Guan	Prosit T	Experiment	Prosit	PeptDeep♪	Prism	pDeep3♪	pDeep3	PeptDeep	Guan	Prosit T	Experiment	Prosit	PeptDeep♪	Prism	pDeep3♪	pDeep3	PeptDeep	Guan	Prosit T	Experiment	Prosit	PeptDeep♪	Prism	pDeep3♪	pDeep3	PeptDeep	Guan	Prosit T	Experiment
PXD008851	CID	35	Velos	3245	3869	3880	3880	3880	3880	3880	122501	122776	123136	123136	123136	123136	123136	0	0.169	0.17	0.181	0.206	0.324	0.325	0.807	0.483	0.452	0.467	0.432	0.308	0.295	0.875	0.649	0.646	0.635	0.604	0.467	0.465	0.922	0.782	0.785	0.762	0.741	0.609	0.608	0.949	0.86	0.866	0.852
PXD014759	CID	30	Fusion	9155	13152	13296	13328	13328	13328	13328	74502	77508	78377	78682	78682	78682	78682	0	0.164	0.123	0.34	0.189	0.527	0.379	0.802	0.473	0.566	0.227	0.467	0.153	0.219	0.875	0.654	0.731	0.419	0.635	0.26	0.398	0.924	0.787	0.829	0.598	0.758	0.376	0.556	0.956	0.872	0.888	0.737
PXD014759	CID	35	Fusion	14853	18766	19198	19198	19198	19198	19198	340405	334536	344750	344750	344750	344750	344750	0	0.158	0.208	0.209	0.217	0.5	0.352	0.757	0.467	0.376	0.401	0.381	0.174	0.244	0.829	0.624	0.563	0.564	0.556	0.263	0.387	0.886	0.745	0.706	0.698	0.691	0.365	0.538	0.927	0.833	0.799	0.788
PXD015306	CID	35	QE	375	589	601	601	601	601	601	1689	1850	1915	1915	1915	1915	1915	0	0.144	0.154	0.134	0.173	0.366	0.291	0.794	0.529	0.524	0.573	0.532	0.267	0.361	0.866	0.685	0.67	0.704	0.655	0.404	0.507	0.91	0.795	0.785	0.799	0.755	0.55	0.642	0.944	0.866	0.857	0.871
PXD016688	CID	29	Fusion	34914	49553	49628	49628	49628	49628	49628	296823	311214	311537	311537	311537	311537	311537	0	0.151	0.139	0.21	0.207	0.481	0.357	0.798	0.492	0.489	0.42	0.42	0.194	0.254	0.862	0.668	0.688	0.599	0.603	0.302	0.417	0.911	0.79	0.81	0.732	0.731	0.419	0.565	0.945	0.868	0.882	0.812
PXD016986	CID	35	Velos	49618	61621	63055	63055	63055	63055	63055	1937937	1892456	1951374	1951374	1951374	1951374	1951374	0	0.109	0.144	0.155	0.155	0.323	0.325	0.809	0.577	0.511	0.518	0.517	0.331	0.315	0.876	0.728	0.69	0.676	0.676	0.487	0.479	0.924	0.846	0.814	0.797	0.795	0.61	0.609	0.954	0.914	0.887	0.871
PXD030971	CID	35	Velos	30586	36517	37190	37192	37192	37192	37192	610534	606630	617135	617140	617140	617140	617140	0	0.139	0.149	0.183	0.189	0.353	0.354	0.766	0.459	0.431	0.41	0.4	0.272	0.25	0.852	0.658	0.654	0.607	0.606	0.419	0.404	0.91	0.804	0.8	0.752	0.751	0.555	0.553	0.945	0.888	0.881	0.847
PXD042322	CID	35	Fusion	3161	7181	7191	7192	7192	7192	7192	9054	13067	13084	13085	13085	13085	13085	0	0.121	0.163	0.161	0.167	0.488	0.322	0.8	0.567	0.502	0.526	0.509	0.208	0.34	0.859	0.7	0.654	0.661	0.648	0.302	0.475	0.908	0.809	0.768	0.77	0.763	0.407	0.592	0.945	0.885	0.85	0.841
(a) The number of precursors and PSMs involved in the actual calculations
[truncated: 71 more columns]

## Sheet: Table S4
Table S4. Quantiles (10%, 25%, 50%, 75%, 90%) for all CID sets, singly- and doubly-charged b- and y- fragments
Dataset	Activation	Energy	Instrument	Number of precursors (a)								Number of PSMs (a)								Wasserstein distance to experimental angle distribution								0.1 quartile for normalized angle distribution								0.25 quartile for normalized angle distribution								median for normalized angle distribution
				Experiment	Prosit	PeptDeep♪	pDeep3♪	pDeep3	PeptDeep	Guan	Prosit T	Experiment	Prosit	PeptDeep♪	pDeep3♪	pDeep3	PeptDeep	Guan	Prosit T	Experiment	Prosit	PeptDeep♪	pDeep3♪	pDeep3	PeptDeep	Guan	Prosit T	Experiment	Prosit	PeptDeep♪	pDeep3♪	pDeep3	PeptDeep	Guan	Prosit T	Experiment	Prosit	PeptDeep♪	pDeep3♪	pDeep3	PeptDeep	Guan	Prosit T	Experiment	Prosit	PeptDeep♪	pDeep3♪	pDeep3	PeptDeep
PXD008851	CID	35	Velos	3245	3869	3880	3880	3880	3880	3880	3880	122501	122776	123136	123136	123136	123136	123136	123136	0	0.15	0.148	0.194	0.388	0.39	0.447	0.462	0.834	0.561	0.554	0.511	0.29	0.262	0.187	0.176	0.886	0.69	0.692	0.638	0.41	0.398	0.329	0.3	0.925	0.799	0.803	0.751	0.536	0.537
PXD014759	CID	30	Fusion	9160	13152	13328	13328	13328	13328	13328	13328	74514	77508	78682	78682	78682	78682	78682	78682	0	0.152	0.123	0.184	0.631	0.446	0.486	0.398	0.829	0.535	0.618	0.55	0.051	0.202	0.157	0.272	0.886	0.675	0.741	0.669	0.151	0.343	0.297	0.396	0.928	0.804	0.825	0.758	0.279	0.474
PXD014759	CID	35	Fusion	14853	18766	19198	19198	19198	19198	19198	19198	340405	334536	344750	344750	344750	344750	344750	344750	0	0.16	0.213	0.225	0.611	0.426	0.473	0.497	0.755	0.48	0.429	0.418	0.062	0.207	0.141	0.135	0.816	0.611	0.56	0.543	0.129	0.315	0.265	0.235	0.868	0.722	0.667	0.649	0.231	0.428
PXD015306	CID	35	QE	375	589	601	601	601	601	601	601	1689	1850	1915	1915	1915	1915	1915	1915	0	0.151	0.164	0.185	0.442	0.329	0.403	0.384	0.783	0.539	0.513	0.502	0.156	0.276	0.12	0.19	0.854	0.669	0.653	0.626	0.312	0.445	0.331	0.372	0.902	0.775	0.759	0.732	0.467	0.591
PXD016688	CID	29	Fusion	34914	49553	49628	49628	49628	49628	49628	49628	296823	311214	311537	311537	311537	311537	311537	311537	0	0.153	0.137	0.209	0.585	0.425	0.464	0.357	0.794	0.51	0.53	0.454	0.086	0.217	0.187	0.289	0.853	0.657	0.684	0.599	0.178	0.34	0.301	0.414	0.9	0.771	0.791	0.709	0.295	0.466
PXD016986	CID	35	Velos	49618	61621	63055	63055	63055	63055	63055	63055	1937937	1892456	1951374	1951374	1951374	1951374	1951374	1951374	0	0.115	0.146	0.166	0.395	0.395	0.477	0.465	0.807	0.572	0.546	0.526	0.272	0.246	0.104	0.165	0.872	0.71	0.678	0.655	0.396	0.383	0.26	0.295	0.921	0.834	0.794	0.769	0.52	0.522
PXD030971	CID	35	Velos	30586	36517	37192	37192	37192	37192	37192	37192	610534	606630	617140	617140	617140	617140	617140	617140	0	0.141	0.144	0.189	0.417	0.425	0.488	0.497	0.779	0.476	0.492	0.449	0.22	0.174	0.095	0.118	0.85	0.655	0.666	0.61	0.347	0.312	0.23	0.232	0.906	0.803	0.794	0.739	0.478	0.472
PXD042322	CID	35	Fusion	3161	7181	7192	7192	7192	7192	7192	7192	9054	13067	13085	13085	13085	13085	13085	13085	0	0.14	0.177	0.189	0.557	0.381	0.416	0.439	0.785	0.527	0.488	0.479	0.111	0.269	0.222	0.202	0.843	0.651	0.613	0.595	0.214	0.391	0.35	0.322	0.895	0.773	0.732	0.718	0.322	0.511
(a) The number of precursors and PSMs involved in the actual calculations
[truncated: 58 more columns]

## Sheet: Table S5
Table S5. Quantiles (10%, 25%, 50%, 75%, 90%) for all HCD sets, including fine-tuned/calibrated methods, singly-charged b- and y- fragments only
Dataset	Activation	Energy	Instrument	Number of precursors (a)										Number of PSMs (a)										Wasserstein distance to experimental angle distribution										0.1 quartile for normalized angle distribution										0.25 quartile for normalized angle distribution
				Experiment	PeptDeep♪	pDeep3♪	Prosit♪	pDeep3	PeptDeep	Guan	Prosit T	Prosit	Prism	Experiment	PeptDeep♪	pDeep3♪	Prosit♪	pDeep3	PeptDeep	Guan	Prosit T	Prosit	Prism	Experiment	PeptDeep♪	pDeep3♪	Prosit♪	pDeep3	PeptDeep	Guan	Prosit T	Prosit	Prism	Experiment	PeptDeep♪	pDeep3♪	Prosit♪	pDeep3	PeptDeep	Guan	Prosit T	Prosit	Prism	Experiment	PeptDeep♪	pDeep3♪	Prosit♪	pDeep3	PeptDeep
PXD012025	HCD	27	QE	9120	13405	13405	13388	13405	13405	13405	13405	13388	13405	62128	66413	66413	66369	66413	66413	66413	66413	66369	66413	0	0.067	0.071	0.087	0.102	0.102	0.114	0.172	0.171	0.181	0.802	0.692	0.675	0.653	0.652	0.64	0.602	0.563	0.563	0.482	0.862	0.79	0.774	0.751	0.742	0.737
PXD013270	HCD	27	QE	25259	35655	35655	35574	35655	35655	35655	35655	35574	35655	164147	174543	174543	174303	174543	174543	174543	174543	174303	174543	0	0.06	0.093	0.095	0.124	0.121	0.142	0.194	0.192	0.225	0.867	0.756	0.706	0.705	0.677	0.672	0.607	0.583	0.588	0.465	0.913	0.842	0.805	0.796	0.769	0.763
PXD014374	HCD	28	QE	9905	13071	13071	13032	13071	13071	13071	13071	13032	13071	128695	131861	131861	131600	131861	131861	131861	131861	131600	131861	0	0.081	0.143	0.146	0.163	0.18	0.185	0.244	0.238	0.292	0.842	0.678	0.567	0.581	0.539	0.541	0.522	0.475	0.484	0.341	0.891	0.796	0.716	0.708	0.69	0.666
PXD015306	HCD	27	QE	47712	59790	59790	59235	59790	59790	59790	59790	59235	59790	280747	292843	292843	290269	292843	292843	292843	292843	290269	292843	0	0.099	0.117	0.124	0.117	0.12	0.17	0.193	0.191	0.211	0.883	0.711	0.68	0.67	0.697	0.668	0.533	0.572	0.579	0.472	0.926	0.81	0.784	0.767	0.791	0.774
PXD015442	HCD	30	Lumos	3628	4546	4546	4531	4546	4546	4546	4546	4531	4546	64590	65508	65508	65148	65508	65508	65508	65508	65148	65508	0	0.068	0.121	0.093	0.15	0.101	0.143	0.124	0.131	0.264	0.83	0.701	0.611	0.668	0.598	0.655	0.578	0.638	0.63	0.335	0.889	0.807	0.748	0.776	0.721	0.767
PXD016793	HCD	27	QE	36138	44548	44548	44107	44548	44548	44548	44548	44107	44548	402221	410631	410631	407144	410631	410631	410631	410631	407144	410631	0	0.072	0.14	0.151	0.153	0.147	0.173	0.206	0.206	0.241	0.844	0.699	0.582	0.567	0.582	0.569	0.5	0.512	0.513	0.387	0.89	0.804	0.712	0.698	0.708	0.701
PXD019296	HCD	27	QE	8558	11578	11578	11570	11578	11578	11578	11578	11570	11578	63898	66918	66918	66856	66918	66918	66918	66918	66856	66918	0	0.079	0.132	0.193	0.19	0.236	0.227	0.282	0.283	0.31	0.831	0.676	0.584	0.538	0.518	0.49	0.484	0.434	0.436	0.359	0.884	0.784	0.713	0.647	0.649	0.598
PXD020557	HCD	27	QE	4993	6895	6895	6871	6895	6895	6895	6895	6871	6895	48933	50835	50835	50670	50835	50835	50835	50835	50670	50835	0	0.062	0.086	0.099	0.103	0.113	0.128	0.183	0.183	0.242	0.792	0.674	0.635	0.626	0.621	0.617	0.56	0.525	0.529	0.344	0.853	0.777	0.751	0.732	0.737	0.717
PXD020756	HCD	30	QE	3195	4413	4413	4400	4413	4413	4413	4413	4400	4413	45084	46302	46302	46124	46302	46302	46302	46302	46124	46302	0	0.057	0.082	0.09	0.134	0.192	0.197	0.223	0.225	0.282	0.772	0.675	0.639	0.627	0.578	0.508	0.491	0.464	0.466	0.355	0.833	0.76	0.726	0.72	0.672	0.599
PXD020859	HCD	30	QE	55029	75561	75561	74843	75561	75561	75561	75561	74843	75561	743111	763643	763643	760131	763643	763643	763643	763643	760131	763643	0	0.124	0.235	0.112	0.143	0.154	0.171	0.171	0.176	0.276	0.83	0.638	0.509	0.646	0.587	0.598	0.54	0.58	0.576	0.359	0.882	0.734	0.6	0.745	0.706	0.694
PXD020859	HCD	30	Fusion	7167	12043	12043	12035	12043	12043	12043	12043	12035	12043	47823	52699	52699	52677	52699	52699	52699	52699	52677	52699	0	0.076	0.115	0.08	0.284	0.067	0.123	0.072	0.08	0.261	0.882	0.756	0.71	0.741	0.493	0.755	0.658	0.751	0.741	0.358	0.922	0.835	0.788	0.824	0.581	0.84
PXD021588	HCD	26	QE	40914	55008	55010	54754	55010	55010	55010	55010	54754	55010	510977	525066	525073	523557	525073	525073	525073	525073	523557	525073	0	0.063	0.095	0.112	0.117	0.108	0.137	0.175	0.175	0.258	0.853	0.731	0.683	0.658	0.677	0.663	0.589	0.559	0.563	0.328	0.906	0.833	0.793	0.77	0.773	0.776
PXD026323	HCD	28	QE	5710	8658	8658	8603	8658	8658	8658	8658	8603	8658	22130	25078	25078	24935	25078	25078	25078	25078	24935	25078	0	0.073	0.098	0.135	0.187	0.267	0.261	0.336	0.326	0.357	0.885	0.756	0.712	0.67	0.593	0.506	0.499	0.418	0.432	0.369	0.92	0.836	0.802	0.754	0.681	0.591
PXD031222	HCD	27	QE	32120	37537	37537	37436	37537	37537	37537	37537	37436	37537	636676	642093	642093	640626	642093	642093	642093	642093	640626	642093	0	0.078	0.09	0.13	0.129	0.165	0.17	0.227	0.224	0.264	0.858	0.696	0.683	0.643	0.653	0.604	0.565	0.534	0.538	0.421	0.908	0.814	0.803	0.752	0.76	0.709
PXD031222	HCD	30	QE	30630	36973	36973	36850	36973	36973	36973	36973	36850	36973	632515	638875	638875	637787	638875	638875	638875	638875	637787	638875	0	0.115	0.123	0.133	0.18	0.234	0.231	0.252	0.254	0.343	0.831	0.62	0.609	0.592	0.538	0.49	0.483	0.469	0.469	0.327	0.888	0.746	0.737	0.721	0.665	0.601
PXD032834	HCD	25	QE	250	2704	2704	2702	2704	2704	2704	2704	2702	2704	594	3048	3048	3046	3048	3048	3048	3048	3046	3048	0	0.067	0.087	0.087	0.111	0.091	0.126	0.194	0.19	0.238	0.89	0.767	0.737	0.734	0.721	0.731	0.64	0.578	0.586	0.405	0.914	0.838	0.81	0.807	0.786	0.805
PXD032834	HCD	28	QE	4576	13596	13596	13577	13596	13596	13596	13596	13577	13596	10975	19995	19995	19959	19995	19995	19995	19995	19959	19995	0	0.065	0.103	0.146	0.132	0.158	0.168	0.232	0.225	0.275	0.877	0.768	0.693	0.629	0.655	0.604	0.598	0.522	0.532	0.396	0.919	0.846	0.794	0.735	0.76	0.71
PXD033348	HCD	27	QE	5177	6798	6798	6767	6798	6798	6798	6798	6767	6798	37819	39440	39440	39200	39440	39440	39440	39440	39200	39440	0	0.068	0.095	0.1	0.136	0.1	0.12	0.151	0.152	0.243	0.849	0.719	0.68	0.674	0.647	0.669	0.622	0.61	0.611	0.35	0.898	0.82	0.789	0.778	0.745	0.78
PXD034156	HCD	27	QE	65841	77184	77184	77098	77184	77184	77184	77184	77098	77184	881008	892353	892353	891757	892353	892353	892353	892353	891757	892353	0	0.09	0.106	0.121	0.136	0.125	0.13	0.17	0.172	0.224	0.809	0.634	0.612	0.595	0.594	0.585	0.57	0.543	0.542	0.379	0.871	0.756	0.733	0.716	0.711	0.711
PXD035632	HCD	26	QE	2124	3173	3173	3160	3173	3173	3173	3173	3160	3173	8998	10047	10047	9992	10047	10047	10047	10047	9992	10047	0	0.181	0.274	0.325	0.317	0.354	0.344	0.395	0.395	0.416	0.816	0.474	0.369	0.319	0.33	0.29	0.311	0.265	0.266	0.221	0.869	0.625	0.498	0.445	0.457	0.417
PXD035677	HCD	30	Lumos	7954	11327	11327	11280	11327	11327	11327	11327	11280	11327	40647	44020	44020	43806	44020	44020	44020	44020	43806	44020	0	0.093	0.129	0.131	0.158	0.11	0.157	0.137	0.139	0.25	0.82	0.624	0.564	0.588	0.578	0.604	0.549	0.572	0.573	0.315	0.875	0.753	0.711	0.714	0.697	0.739
PXD036475	HCD	35	Fusion	51899	63945	63945	62962	63945	63945	63945	63945	62962	63945	356530	368576	368576	362646	368576	368576	368576	368576	362646	368576	0	0.072	0.096	0.099	0.233	0.125	0.177	0.089	0.099	0.282	0.848	0.724	0.667	0.667	0.528	0.65	0.532	0.685	0.667	0.322	0.901	0.817	0.788	0.782	0.628	0.752
PXD036796	HCD	28	QE	11816	13630	13630	13515	13630	13630	13630	13630	13515	13630	201368	203182	203182	201622	203182	203182	203182	203182	201622	203182	0	0.069	0.085	0.104	0.158	0.123	0.137	0.171	0.166	0.272	0.881	0.748	0.729	0.708	0.615	0.68	0.607	0.622	0.632	0.318	0.919	0.845	0.826	0.799	0.732	0.775
PXD040423	HCD	30	Lumos	24933	32084	32084	31956	32084	32084	32084	32084	31956	32084	168708	175859	175859	175322	175859	175859	175859	175859	175322	175859	0	0.073	0.111	0.102	0.142	0.097	0.139	0.102	0.106	0.226	0.801	0.668	0.612	0.627	0.599	0.632	0.549	0.627	0.623	0.329	0.859	0.77	0.724	0.731	0.696	0.737
PXD040724	HCD	25	QE	11485	20587	20712	20704	20712	20712	20712	20712	20704	20712	59384	68253	68621	68613	68621	68621	68621	68621	68613	68621	0	0.115	0.106	0.122	0.12	0.115	0.126	0.17	0.169	0.224	0.656	0.48	0.485	0.473	0.476	0.475	0.457	0.398	0.407	0.267	0.75	0.613	0.608	0.589	0.594	0.597
PXD041442	HCD	27	QE	26297	42284	42284	41812	42284	42284	42284	42284	41812	42284	111836	127823	127823	126513	127823	127823	127823	127823	126513	127823	0	0.08	0.123	0.138	0.172	0.184	0.203	0.267	0.265	0.287	0.856	0.708	0.641	0.622	0.592	0.57	0.517	0.483	0.487	0.389	0.899	0.797	0.743	0.722	0.693	0.668
PXD042301	HCD	27	QE	12866	18737	18737	18631	18737	18737	18737	18737	18631	18737	51119	56990	56990	56599	56990	56990	56990	56990	56599	56990	0	0.076	0.102	0.145	0.126	0.141	0.169	0.211	0.211	0.237	0.873	0.744	0.701	0.646	0.688	0.646	0.578	0.55	0.556	0.449	0.918	0.832	0.797	0.74	0.774	0.741
(a) The number of precursors and PSMs involved in the actual calculations
[truncated: 84 more columns]

## Sheet: Table S6
Table S6. Run times for all methods/datasets
Dataset	Activation	Energy	Instrument	Runtimes (min)
				pDeep3	PeptDeep	Guan	Prosit T	Prism	pDeep3♪	PeptDeep♪
PXD012025	HCD	27	QE	0.7259	0.99855	0.994517	21.4185	40.392	1.27765	2.5767
PXD013270	HCD	27	QE	1.74165	2.5458	1.79902	65.318	113.678	3.04207	6.65478
PXD014374	HCD	28	QE	0.780267	1.0428	1.0252	37.3361	80.5214	4.89368	23.19
PXD015442	HCD	30	Lumos	2.6129	3.26432	2.8875	35.9001	43.163	3.50442	15.0342
PXD016793	HCD	27	QE	3.19352	3.9819	3.36077	114.08	198.091	3.9396	37.5547
PXD019296	HCD	27	QE	2.01035	2.8621	1.83427	42.8693	71.1338	3.23857	12.8444
PXD020557	HCD	27	QE	0.635867	0.812767	0.7581	16.5552	26.2383	3.68128	11.5263
PXD020756	HCD	30	QE	0.627717	0.845533	0.725117	12.7026	14.1407	1.26527	2.58742
PXD020859	HCD	30	QE	1.49655	1.97247	3.26892	64.9241	243.775	1.80847	2.63885
PXD020859	HCD	30	Fusion	0.7354	1.12833	0.921517	18.2467	33.6424	1.44643	1.904
PXD021588	HCD	26	QE	1.80995	2.40352	4.01543	87.4259	217.839	4.08152	7.48837
PXD026323	HCD	28	QE	4.12013	4.22917	3.4481	24.9938	56.7147	2.8655	5.42357
PXD031222	HCD	27	QE	1.00262	1.32283	1.89523	137.533	103.636	2.62918	3.44458
PXD031222	HCD	30	QE	3.11553	3.82642	2.00635	209.315	193.854	2.69448	3.53683
PXD032834	HCD	25	QE	1.20567	1.54767	1.6918	31.7561	51.8668	3.7325	12.4149
PXD032834	HCD	28	QE	1.00368	1.22598	1.2976	9.62668	11.6443	2.96862	5.78568
PXD033348	HCD	27	QE	0.6582	0.837683	0.796383	17.4094	27.3236	3.34457	8.39623
PXD034156	HCD	27	QE	1.48217	1.99845	2.4455	128.469	228.658	4.01833	5.87185
PXD035632	HCD	26	QE	0.70435	0.993833	0.805517	17.1708	30.1511
PXD035632	HCD	27	QE	0.61885	0.897867	0.747933	11.9242	20.5169	2.92917	6.92158
PXD035677	HCD	30	Lumos	0.9551	1.19938	1.41747	77.391	55.135	4.48403	22.6271
PXD036475	HCD	35	Fusion	5.67085	7.14473	6.53757	140.42	351.98	4.39438	16.1078
PXD036796	HCD	28	QE	0.838183	1.21527	1.31533	50.8268	63.5228	3.40587	13.5122
PXD040423	HCD	30	Lumos	3.81577	4.52932	4.89382	131.993	132.704	3.62888	18.7892
PXD040724	HCD	25	QE	0.864033	1.13315	1.1466	41.6662	59.1763	1.80002	4.53735
PXD041442	HCD	27	QE	1.17177	1.93457	2.2086	96.9642	125.066	3.18578	6.3152
PXD042301	HCD	27	QE	0.95025	1.23335	1.43413	44.1211	63.6608	2.17322	9.05895
PXD042322	HCD	30	Fusion	0.720833	0.98075	0.8828	19.5329	29.3379
PXD008851	CID	35	Velos	0.670717	2.36583	0.687283	29.869	12.9809	3.57895	5.09188
PXD014759	CID	30	Fusion	0.880367	1.18368	1.18277	86.285	51.7421	4.35102	20.6931
PXD014759	CID	35	Fusion	0.826117	1.12207	1.1915	80.8896	54.1019	2.40267	3.72852
PXD015306	CID	35	QE	0.92665	1.37632	1.70063	91.1617	156.162	3.08533	4.8616
PXD016688	CID	29	Fusion	1.80872	2.39263	5.4693	287.506	245.083	8.16573	74.7677
PXD016986	CID	35	Velos	1.21915	2.57395	2.7145	134.122	194.089	4.08685	5.33813
PXD030971	CID	35	Velos	1.07748	1.4448	2.21177	37.9841	113.879	4.14478	6.39283
PXD042322	CID	35	Fusion	0.621767	0.771767	0.649267	15.2411	22.3874	2.75028	4.16187
